# Supplementary material for: Physicochemical convergence in antibody CDR3-VH repertoires recognizing phosphorothioate-modified oligonucleotides backbone
Source: Front Immunol. 2026 May 29;17:1843118. doi: 10.3389/fimmu.2026.1843118 (PMC13259659; doi:10.3389/fimmu.2026.1843118)
Supplement: Supplementary file 8 [file Table1.xlsx]

## Sheet: Supplementary Table S1
Supplementary Table S1. Sequencing output and processing metrics for VH and VL amplicon libraries.
Amplicon library	Sequencing reads	Raw read count	Trimmed read count	Merged read count	Aggregated nucleotide sequence after cut	Translated amino-acidic sequences	CDR3-containing final clonotype count
S1 (Selection 1-Round 1-VH)	Read 1	1405598	1284037	916048	852908	514635	315651
	Read 2	1405598	1284037
S2 (Selection 1-Round 2-VH)	Read 1	1562759	1450612	1105758	991206	599115	228641
	Read 2	1562759	1450612
S3 (Selection 2-Round 1-VH)	Read 1	1244151	1147317	890656	747629	406736	92057
	Read 2	1244151	1147317
S4 (Selection 2-Round 2-VH)	Read 1	1391265	1284605	964805	715661	376058	59548
	Read 2	1391265	1284605
S5 (Non selected library-VH)	Read 1	1400158	1297815	983352	848649	494418	199397
	Read 2	1400158	1297815
S6 (Selection 1-Round 1-VL)	Read 1	1580001	1506773	1318804	1256828	704204	490627
	Read 2	1580001	1506773
S7 (Selection 1-Round 2-VL)	Read 1	1697483	1612870	1441490	1323202	743038	303107
	Read 2	1697483	1612870
S8 (Selection 2-Round 1-VL)	Read 1	1729501	1627315	1447703	1210739	609524	127200
	Read 2	1729501	1627315
S9 (Selection 2-Round 2-VL)	Read 1	1841507	1744780	1558437	1149474	547488	77599
	Read 2	1841507	1744780
S10 (Non selected library-VL)	Read 1	1112111	1051350	869240	783827	407844	203555
	Read 2	1112111	1051350
Supplementary Table S1.Sequencing output and processing metrics for VH and VL amplicon libraries. Summary of sequencing output and processing metrics for each VH and VL amplicon library. The table reports raw sequencing reads, trimmed reads, successfully merged reads, nucleotide sequences after cut, translated amino-acidic sequences and final unique clonotype counts. Metrics are shown separately …
