# Supplementary material for: Physicochemical convergence in antibody CDR3-VH repertoires recognizing phosphorothioate-modified oligonucleotides backbone
Source: Front Immunol. 2026 May 29;17:1843118. doi: 10.3389/fimmu.2026.1843118 (PMC13259659; doi:10.3389/fimmu.2026.1843118)
Supplement: Supplementary file 9 [file Table2.xlsx]

## Sheet: Supplementary Table S2
Supplementary Table S2. Sensitivity analysis for cumulative read-count threshold for CDR3-VH enrichment analysis.
Selection	Count	Threshold	Retained clonotype count	Enriched clonotype count (Log2 enrichment > 2)
Selection 1 CDR3-VH	617340	R1 + R2 ≥ 2	198803	73755
		R1 + R2 ≥ 5	53164	18016
		R1 + R2 ≥ 10	16426	5372
		R1 + R2 ≥ 20	4387	1202
Selection 2 CDR3-VH	320499	R1 + R2 ≥ 2	96633	33725
		R1 + R2 ≥ 5	54255	19003
		R1 + R2 ≥ 10	28374	10156
		R1 + R2 ≥ 20	10286	4654
Supplementary Table S2. Sensitivity analysis of cumulative read-count thresholds for CDR3-VH enrichment analysis. Sensitivity analysis evaluating the effect of cumulative read-count filtering thresholds on clonotype retention and enrichment detection in CDR3-VH repertoires. Thresholds tested included R1 + R2 ≥ 2, ≥ 5, ≥ 10, and ≥ 20. For each independent selection strategy, the table reports the …
