# Supplementary material for: Physicochemical convergence in antibody CDR3-VH repertoires recognizing phosphorothioate-modified oligonucleotides backbone
Source: Front Immunol. 2026 May 29;17:1843118. doi: 10.3389/fimmu.2026.1843118 (PMC13259659; doi:10.3389/fimmu.2026.1843118)
Supplement: Supplementary file 10 [file Table3.xlsx]

## Sheet: Supplementary Table S3
Supplementary Table S3. Sensitivity analysis of cumulative read-count threshold on the shared enriched CDR3-VH clonotype set.
Shared enriched CDR3-VH clonotype count (E_shared ≥ 4)
R1 + R2 ≥ 2	113
R1 + R2 ≥ 5	113
R1 + R2 ≥ 10	113
R1 + R2 ≥ 20	73
Supplementary Table S3. Sensitivity analysis of cumulative read-count thresholds on the shared enriched CDR3-VH clonotype set. Sensitivity analysis evaluating the effect of cumulative read-count filtering thresholds on the identification of shared enriched CDR3-VH clonotypes. Thresholds tested included R1 + R2 ≥ 2, ≥ 5, ≥ 10, and ≥ 20. The table reports the number of clonotypes retained in the sh…
