# Supplementary material for: Physicochemical convergence in antibody CDR3-VH repertoires recognizing phosphorothioate-modified oligonucleotides backbone
Source: Front Immunol. 2026 May 29;17:1843118. doi: 10.3389/fimmu.2026.1843118 (PMC13259659; doi:10.3389/fimmu.2026.1843118)
Supplement: Supplementary file 11 [file Table4.xlsx]

## Sheet: Supplementary Table S4
Supplementary Table S4. Sensitivity analysis of E_shared thresholds for physicochemical descriptor comparisons.
Threshold	CDR3-VH clonotype count	Statistics
		Physicochemicals Descriptors	p-value (Mann-Whitney U test)	Adjusted p-value (Benjamini-Hochberg FDR)	Effect size (rank-biserial correlation)
E_shared > 3	710	% Positive Charge	6.73955e-250	2.35884e-249	0.744455
		% Aromatic	2.77086e-09	2.77086e-09	-0.255321
		% Negative Charge	1.12091e-63	1.96159e-63	-0.438245
		% Polar Uncharged	9.0506e-40	1.0559e-39	0.308827
		CDR3 Lenght	5.52672e-40	7.7374e-40	0.273379
		pI	4.45075e-302	3.11553e-301	0.808889
		Hydrophobicity	6.5692e-163	1.53281e-162	-0.597637
E_shared > 4	113	% Positive Charge	3.48755e-53	1.22064e-52	0.834637
		% Aromatic	0.000145655	0.000145655	-0.353847
		% Negative Charge	1.46971e-15	2.57199e-15	-0.506098
		% Polar Uncharged	2.12946e-07	2.48438e-07	0.297787
		CDR3 Lenght	5.83821e-11	8.17349e-11	0.334873
		pI	2.26297e-61	1.58408e-60	0.892358
		Hydrophobicity	1.05911e-42	2.47125e-42	-0.745711
E_shared > 5	9	% Positive Charge	1.06474e-06	3.7266e-06	0.938897
		% Aromatic	0.0167512	0.019543	-0.653137
		% Negative Charge	0.00408618	0.00715082	-0.667975
		% Polar Uncharged	0.207679	0.207679	0.236152
		CDR3 Lenght	0.00552196	0.00773075	0.501751
		pI	4.56891e-07	3.19824e-06	0.968977
		Hydrophobicity	2.32137e-05	5.41653e-05	-0.814821
No threshold	25229
Supplementary Table S4. Sensitivity analysis of E_shared thresholds for physicochemical descriptor comparisons. Sensitivity analysis evaluating the robustness of physicochemical descriptor comparisons across different E_shared thresholds used to define shared enriched CDR3-VH clonotypes. For each threshold, the table reports the number of retained CDR3-VH clonotypes and the statistical comparison…
