# Supplementary material for: Physicochemical convergence in antibody CDR3-VH repertoires recognizing phosphorothioate-modified oligonucleotides backbone
Source: Front Immunol. 2026 May 29;17:1843118. doi: 10.3389/fimmu.2026.1843118 (PMC13259659; doi:10.3389/fimmu.2026.1843118)
Supplement: Supplementary file 12 [file Table5.xlsx]

## Sheet: Supplementary Table S5
Supplementary table S5. Complete list of shared enriched CDR3-VH clonotypes and distinctive physicochemical features.
Sequence	E_shared	% Pos, Charge	% Aromatic	% Neg, Charge	% Polar Unch,	CDR3 Length	pI	Hydrophobicity
VYYCAKTKSRLFDYWGQ	5.61471	17.6471	29.4118	5.88235	23.5294	17	9.18796	-0.641176
VYYCAKRNKRGFDYWGQ	5.45943	23.5294	29.4118	5.88235	17.6471	17	9.76235	-1.27059
VYYCAKHVRNRKFDYWGQ	5.32193	27.7778	27.7778	5.55556	16.6667	18	9.76261	-1.12222
VYYCAKRKRRKRFDYWGQ	5.26303	38.8889	27.7778	5.55556	11.1111	18	10.7766	-1.7
VYYCAKLTPHRRFDYWGQ	5.24793	22.2222	27.7778	5.55556	16.6667	18	9.20567	-0.861111
VYYCAKRTTRKFDYWGQ	5.11374	23.5294	29.4118	5.88235	23.5294	17	9.76235	-1.12353
VYYCAKTKSKKRFDYWGQ	5.08746	27.7778	27.7778	5.55556	22.2222	18	10.0632	-1.25
VYYCAKARRRRPFDYWGQ	5	27.7778	27.7778	5.55556	11.1111	18	10.2684	-1.25556
VYYCAKANKRGKFDYWGQ	5	22.2222	27.7778	5.55556	16.6667	18	9.72574	-1.06667
VYYCAKKPTSGTFDYWGQ	4.9542	11.1111	27.7778	5.55556	27.7778	18	8.48029	-0.716667
VYYCAKRINRSFDYWGQ	4.85798	17.6471	29.4118	5.88235	23.5294	17	9.20432	-0.8
VYYCAKKHKKKNFDYWGQ	4.85798	33.3333	27.7778	5.55556	16.6667	18	10.0177	-1.50556
VYYCAKYFGKRGFDYWGQ	4.85798	16.6667	38.8889	5.55556	11.1111	18	9.123	-0.694444
VYYCAKKKRYNFDYWGQ	4.80735	23.5294	35.2941	5.88235	17.6471	17	9.60998	-1.28824
VYYCAKHKRRRFDYWGQ	4.80735	35.2941	29.4118	5.88235	11.7647	17	10.1829	-1.49412
VYYCAKHLKNRGFDYWGQ	4.75489	22.2222	27.7778	5.55556	16.6667	18	9.18933	-0.916667
VYYCAKQRKRKRFDYWGQ	4.75489	33.3333	27.7778	5.55556	16.6667	18	10.4495	-1.64444
VYYCAKMRTRRFDYWGQ	4.75489	23.5294	29.4118	5.88235	17.6471	17	9.80436	-1.00588
VYYCAKGKRPAHFDYWGQ	4.70044	22.2222	27.7778	5.55556	11.1111	18	9.18933	-0.922222
VYYCAKRMRTFDYWGQ	4.70044	18.75	31.25	6.25	18.75	16	9.20432	-0.7875
VYYCAKRSKRPFDYWGQ	4.70044	23.5294	29.4118	5.88235	17.6471	17	9.76235	-1.18235
VYYCAKKNRPPRFDYWGQ	4.70044	22.2222	27.7778	5.55556	16.6667	18	9.76235	-1.35556
VYYCAKKRRPNKFDYWGQ	4.64386	27.7778	27.7778	5.55556	16.6667	18	10.117	-1.48333
VYYCAKRTNRKKFDYWGQ	4.64386	27.7778	27.7778	5.55556	22.2222	18	10.117	-1.43333
VYYCAKHKRGRQFDYWGQ	4.64386	27.7778	27.7778	5.55556	16.6667	18	9.76261	-1.37778
VYYCAKRRKTTFDYWGQ	4.64386	23.5294	29.4118	5.88235	23.5294	17	9.76235	-1.12353
VYYCAKQRRRKSFDYWGQ	4.61471	27.7778	27.7778	5.55556	22.2222	18	10.1828	-1.47222
VYYCAKTRRHKFDYWGQ	4.58496	29.4118	29.4118	5.88235	17.6471	17	9.76261	-1.27059
VYYCAKRLKKFDYWGQ	4.58496	25	31.25	6.25	12.5	16	9.72574	-0.83125
VYYCAKRKGRKFDYWGQ	4.58496	29.4118	29.4118	5.88235	11.7647	17	10.117	-1.29412
VYYCAKPTKKKFDYWGQ	4.58496	23.5294	29.4118	5.88235	17.6471	17	9.69323	-1.10588
VYYCAKYVRRRFDYWGQ	4.58496	23.5294	35.2941	5.88235	11.7647	17	9.6633	-0.905882
VYYCAKRLKRGFDYWGQ	4.57154	23.5294	29.4118	5.88235	11.7647	17	9.76235	-0.841176
VYYCAKTRSKHRFDYWGQ	4.52356	27.7778	27.7778	5.55556	22.2222	18	9.76261	-1.24444
VYYCAKYERSNTFDYWGQ	4.52356	11.1111	33.3333	11.1111	27.7778	18	6.30547	-1.06111
VYYCAKGRNGHFDYWGQ	4.52356	17.6471	29.4118	5.88235	17.6471	17	8.49155	-0.988235
VYYCAKVRPRRFDYWGQ	4.52356	23.5294	29.4118	5.88235	11.7647	17	9.80436	-0.923529
VYYCAKAPRGASFDYWGQ	4.52356	11.1111	27.7778	5.55556	16.6667	18	8.48384	-0.472222
VYYCAKPRRWFDYWGQ	4.52356	18.75	37.5	6.25	12.5	16	9.20432	-1.01875
VYYCAKTRRSRHFDYWGQ	4.52356	27.7778	27.7778	5.55556	22.2222	18	9.80459	-1.27778
VYYCAKHSSRTFDYWGQ	4.45943	17.6471	29.4118	5.88235	29.4118	17	8.49155	-0.870588
VYYCAKTRRTRFDYWGQ	4.45943	23.5294	29.4118	5.88235	23.5294	17	9.80436	-1.15882
VYYCAKRGKKRFDYWGQ	4.45943	29.4118	29.4118	5.88235	11.7647	17	10.117	-1.29412
VYYCAKRLRKRFDYWGQ	4.39232	29.4118	29.4118	5.88235	11.7647	17	10.1828	-1.08235
VYYCAKQKPGVFDYWGQ	4.39232	11.7647	29.4118	5.88235	17.6471	17	8.48029	-0.588235
VYYCAKRLKRSFDYWGQ	4.39232	23.5294	29.4118	5.88235	17.6471	17	9.76235	-0.864706
VYYCAKVSRQTPFDYWGQ	4.39232	11.1111	27.7778	5.55556	27.7778	18	8.48384	-0.65
VYYCAKRTRRSRFDYWGQ	4.39232	27.7778	27.7778	5.55556	22.2222	18	10.2684	-1.35
VYYCAKTVRPRSFDYWGQ	4.39232	16.6667	27.7778	5.55556	22.2222	18	9.20432	-0.705556
VYYCAKQAPQRRFDYWGQ	4.35755	16.6667	27.7778	5.55556	22.2222	18	9.20432	-1.14444
VYYCAKRAKQKVFDYWGQ	4.32193	22.2222	27.7778	5.55556	16.6667	18	9.72574	-0.811111
VYYCAKHRNKTFDYWGQ	4.32193	23.5294	29.4118	5.88235	23.5294	17	9.18933	-1.21176
VYYCAKPRKRSFDYWGQ	4.32193	23.5294	29.4118	5.88235	17.6471	17	9.76235	-1.18235
VYYCAKRFKHRFDYWGQ	4.32193	29.4118	35.2941	5.88235	11.7647	17	9.76261	-1.06471
VYYCAKRKRNKNFDYWGQ	4.32193	27.7778	27.7778	5.55556	22.2222	18	10.117	-1.58889
VYYCAKTFLQFDYWGQ	4.32193	6.25	37.5	6.25	25	16	6.15161	-0.15
VYYCAKNAQHFDYWGQ	4.32193	12.5	31.25	6.25	25	16	7.34859	-0.825
VYYCAKTQNKKPFDYWGQ	4.32193	16.6667	27.7778	5.55556	27.7778	18	9.17267	-1.21667
VYYCAKRAHNRRFDYWGQ	4.32193	27.7778	27.7778	5.55556	16.6667	18	9.80459	-1.28889
VYYCAKNHTYRMFDYWGQ	4.2854	16.6667	33.3333	5.55556	22.2222	18	8.47423	-0.894444
VYYCAKPRRHRFDYWGQ	4.24793	29.4118	29.4118	5.88235	11.7647	17	9.80459	-1.35882
VYYCAKGRGHRNFDYWGQ	4.24793	22.2222	27.7778	5.55556	16.6667	18	9.20567	-1.18333
VYYCAKKWRTAFDYWGQ	4.24793	17.6471	35.2941	5.88235	17.6471	17	9.18796	-0.764706
VYYCAKSVSRKRFDYWGQ	4.24793	22.2222	27.7778	5.55556	22.2222	18	9.76235	-0.838889
VYYCAKRRRRGFDYWGQ	4.24793	29.4118	29.4118	5.88235	11.7647	17	10.2684	-1.36471
VYYCAKKIRRYFDYWGQ	4.24793	23.5294	35.2941	5.88235	11.7647	17	9.63538	-0.852941
VYYCAKTLQRRFDYWGQ	4.24793	17.6471	29.4118	5.88235	23.5294	17	9.20432	-0.835294
VYYCAKRQRTTFDYWGQ	4.24793	17.6471	29.4118	5.88235	29.4118	17	9.20432	-1.1
VYYCAKGRERRFDYWGQ	4.24793	23.5294	29.4118	11.7647	11.7647	17	9.20395	-1.30588
VYYCAKRRRSGFDYWGQ	4.24793	23.5294	29.4118	5.88235	17.6471	17	9.80436	-1.14706
VYYCAKQTRRRAFDYWGQ	4.16993	22.2222	27.7778	5.55556	22.2222	18	9.80436	-1.15
VYYCAKRRNKRAFDYWGQ	4.16993	27.7778	27.7778	5.55556	16.6667	18	10.1828	-1.32778
VYYCAKNSKRRNFDYWGQ	4.16993	22.2222	27.7778	5.55556	27.7778	18	9.76235	-1.41667
VYYCAKRHRKFFDYWGQ	4.16993	29.4118	35.2941	5.88235	11.7647	17	9.76261	-1.06471
VYYCAKNKRRQRFDYWGQ	4.16993	27.7778	27.7778	5.55556	22.2222	18	10.1828	-1.62222
VYYCAKPTRWKYFDYWGQ	4.16993	16.6667	38.8889	5.55556	16.6667	18	9.123	-0.983333
VYYCAKGRPRRFDYWGQ	4.16993	23.5294	29.4118	5.88235	11.7647	17	9.80436	-1.19412
VYYCAKRRPGRRFDYWGQ	4.16993	27.7778	27.7778	5.55556	11.1111	18	10.2684	-1.37778
VYYCAKRNRKFDYWGQ	4.16993	25	31.25	6.25	18.75	16	9.76235	-1.325
VYYCAKKARRAFDYWGQ	4.16993	23.5294	29.4118	5.88235	11.7647	17	9.76235	-0.829412
VYYCAKRRSKKLFDYWGQ	4.15381	27.7778	27.7778	5.55556	16.6667	18	10.117	-1.03333
VYYCAKRGKIGTFDYWGQ	4.1479	16.6667	27.7778	5.55556	16.6667	18	9.18796	-0.566667
VYYCAKNSRRAFDYWGQ	4.12928	17.6471	29.4118	5.88235	23.5294	17	9.20432	-0.958824
VYYCAKYKRKVGFDYWGQ	4.11548	22.2222	33.3333	5.55556	11.1111	18	9.60998	-0.811111
VYYCAKRRARRFDYWGQ	4.10852	29.4118	29.4118	5.88235	11.7647	17	10.2684	-1.23529
VYYCAKSRTRKFDYWGQ	4.08746	23.5294	29.4118	5.88235	23.5294	17	9.76235	-1.12941
VYYCAKSRRTYFDYWGQ	4.08746	17.6471	35.2941	5.88235	23.5294	17	9.13551	-0.976471
VYYCAKVRRTRKFDYWGQ	4.08746	27.7778	27.7778	5.55556	16.6667	18	10.1828	-1.03889
VYYCAKNRRNRNFDYWGQ	4.08746	22.2222	27.7778	5.55556	27.7778	18	9.80436	-1.6
VYYCAKGRRKAFDYWGQ	4.08746	23.5294	29.4118	5.88235	11.7647	17	9.76235	-0.958824
VYYCAKRPRSSFDYWGQ	4.08746	17.6471	29.4118	5.88235	23.5294	17	9.20432	-1
VYYCAKRARKGFDYWGQ	4.08746	23.5294	29.4118	5.88235	11.7647	17	9.76235	-0.958824
VYYCAKKQGHPKFDYWGQ	4.08746	22.2222	27.7778	5.55556	16.6667	18	9.17406	-1.18333
VYYCAKAFRRRFDYWGQ	4	23.5294	35.2941	5.88235	11.7647	17	9.80436	-0.805882
VYYCAKKSHRKFDYWGQ	4	29.4118	29.4118	5.88235	17.6471	17	9.72601	-1.24118
VYYCAKRSKRKQFDYWGQ	4	27.7778	27.7778	5.55556	22.2222	18	10.117	-1.43889
VYYCAKQRRNRTFYYWGQ	4	22.2222	33.3333	0	27.7778	18	10.0555	-1.32222
VYYCAKKARIKSFDYWGQ	4	22.2222	27.7778	5.55556	16.6667	18	9.72574	-0.644444
VYYCAKGLRRMFDYWGQ	4	17.6471	29.4118	5.88235	11.7647	17	9.20432	-0.5
VYYCAKRKRDKSFDYWGQ	4	27.7778	27.7778	11.1111	16.6667	18	9.725	-1.43889
VYYCAKNKGRKPFDYWGQ	4	22.2222	27.7778	5.55556	16.6667	18	9.72574	-1.25556
VYYCAKRPNTAKFDYWGQ	4	16.6667	27.7778	5.55556	22.2222	18	9.18796	-0.955556
VYYCAKRTYPRPFDYWGQ	4	16.6667	33.3333	5.55556	16.6667	18	9.13551	-1.05556
VYYCAKRRRRNFDYWGQ	4	29.4118	29.4118	5.88235	17.6471	17	10.2684	-1.54706
VYYCAKTRKSRTFDYWGQ	4	22.2222	27.7778	5.55556	27.7778	18	9.76235	-1.10556
VYYCAKRRKRTHFDYWGQ	4	33.3333	27.7778	5.55556	16.6667	18	10.1829	-1.45
VYYCAKRKSSRFDYWGQ	4	23.5294	29.4118	5.88235	23.5294	17	9.76235	-1.13529
VYYCAKGRHKFDYWGQ	4	25	31.25	6.25	12.5	16	9.18933	-1.05
VYYCAKKITLFDYWGQ	4	12.5	31.25	6.25	18.75	16	8.48029	-0.06875
VYYCAKQSTKKFDYWGQ	4	17.6471	29.4118	5.88235	29.4118	17	9.17267	-1.03529
VYYCAKRTKRRFDYWGQ	4	29.4118	29.4118	5.88235	17.6471	17	10.1828	-1.34706
VYYCAKRHRREKFDYWGQ	4	33.3333	27.7778	11.1111	11.1111	18	9.8036	-1.63889
VYYCAKRSVSFDYWGQ	4	12.5	31.25	6.25	25	16	8.48384	-0.41875
Supplementary Table S5. Complete list of shared enriched CDR3-VH clonotypes identified across independent PS-ASO selection strategies. Complete list of the 113 shared enriched CDR3-VH clonotypes identified using the predefined E_shared threshold (E_shared ≥ 4). For each clonotype, the table reports the CDR3-VH amino acid sequence, enrichment values across independent selection strategies, shared …
