# Supplementary material for: Physicochemical convergence in antibody CDR3-VH repertoires recognizing phosphorothioate-modified oligonucleotides backbone
Source: Front Immunol. 2026 May 29;17:1843118. doi: 10.3389/fimmu.2026.1843118 (PMC13259659; doi:10.3389/fimmu.2026.1843118)
Supplement: Supplementary file 13 [file Table6.xlsx]

## Sheet: Supplementary Table S6
Supplementary table ST6. Top representative shared enriched CDR3-VH clonotypes and distinctive physicochemical features.
Sequence	E_shared	% Pos, Charge	% Aromatic	% Neg, Charge	% Polar Unch,	CDR3 Length	pI	Hydrophobicity	Fold Enrichment in S1	Fold Enrichment in S2	CPM in S1	CPM in S2
VYYCAKTKSRLFDYWGQ	5.61471	17.6471	29.4118	5.88235	23.5294	17	9.18796	-0.641176	50	115	79.3727	355.694
VYYCAKRNKRGFDYWGQ	5.45943	23.5294	29.4118	5.88235	17.6471	17	9.76235	-1.27059	45	61.6667	71.2734	574.103
VYYCAKHVRNRKFDYWGQ	5.32193	27.7778	27.7778	5.55556	16.6667	18	9.76261	-1.12222	41	250	64.794	776.911
VYYCAKRKRRKRFDYWGQ	5.26303	38.8889	27.7778	5.55556	11.1111	18	10.7766	-1.7	40	32.1667	63.1742	599.064
VYYCAKLTPHRRFDYWGQ	5.24793	22.2222	27.7778	5.55556	16.6667	18	9.20567	-0.861111	19.5	73	61.5543	452.418
VYYCAKRTTRKFDYWGQ	5.11374	23.5294	29.4118	5.88235	23.5294	17	9.76235	-1.12353	23	30.8889	72.8933	864.275
VYYCAKTKSKKRFDYWGQ	5.08746	27.7778	27.7778	5.55556	22.2222	18	10.0632	-1.25	35	37.3333	55.0749	1045.24
VYYCAKARRRRPFDYWGQ	5	27.7778	27.7778	5.55556	11.1111	18	10.2684	-1.25556	33	93	51.8352	287.051
VYYCAKANKRGKFDYWGQ	5	22.2222	27.7778	5.55556	16.6667	18	9.72574	-1.06667	16.5	17.5	51.8352	106.084
VYYCAKKPTSGTFDYWGQ	4.9542	11.1111	27.7778	5.55556	27.7778	18	8.48029	-0.716667	32	79	50.2154	243.37
Supplementary Table S6. Top representative shared enriched CDR3-VH clonotypes and distinctive physicochemical features. Top representative shared enriched CDR3-VH clonotypes selected from the complete enriched set according to shared enrichment score. For each clonotype, the table reports distinctive physicochemical features, fold enrichment and CPM levels in S1 and S2. The table highlights repre…
