# Supplementary material for: Physicochemical convergence in antibody CDR3-VH repertoires recognizing phosphorothioate-modified oligonucleotides backbone
Source: Front Immunol. 2026 May 29;17:1843118. doi: 10.3389/fimmu.2026.1843118 (PMC13259659; doi:10.3389/fimmu.2026.1843118)
Supplement: Supplementary file 14 [file Table7.xlsx]

## Sheet: Supplementary Table S5
Supplementary table S7. Complete list of shared enriched CDR3-VL clonotypes and distinctive physicochemical features.
Sequence	E_shared	% Pos, Charge	% Aromatic	% Neg, Charge	% Polar Unch,	pI	Hydrophobicity
YCNSSPHRQTQVVFG	6.08746	13.3333	13.3333	0	46.6667	8.5348	-0.673333
YCNSSPHQRKGVVFG	5.72792	20	13.3333	0	33.3333	9.44911	-0.68
YCNSSLRRPRPVVFG	5.67243	20	13.3333	0	26.6667	11.0598	-0.4
YCNSSQEHSPPVVFG	5.52356	6.66667	13.3333	6.66667	40	5.36102	-0.486667
YCNSSPTLTPPVVFG	5.45943	0	13.3333	0	40	5.91951	0.3
YCNSSRPAPYHVVFG	5.42626	13.3333	20	0	26.6667	8.51418	-0.233333
YCNSSTTRYAPVVFG	5.33191	6.66667	20	0	40	8.50655	-0.00666667
YCNSSTAWKQPVVFG	5.33092	6.66667	20	0	40	8.52295	-0.126667
YCNSSPPNRNAVVFG	5.1565	6.66667	13.3333	0	40	8.5272	-0.4
YCNSSTPHYKKVVFG	5.1565	20	20	0	33.3333	9.27629	-0.513333
YCNSSKPYKYDVVFG	5.12928	13.3333	26.6667	6.66667	26.6667	8.48029	-0.573333
YCNSSRTRLKPVVFG	5.08746	20	13.3333	0	33.3333	10.4568	-0.3
YCNSSSKKRSPVVFG	5.08746	20	13.3333	0	40	10.2559	-0.573333
YCNSSLPDQKVVVFG	5.04439	6.66667	13.3333	6.66667	33.3333	6.15754	0.16
YCNSSRPYRPTVVFG	5.04439	13.3333	20	0	33.3333	9.32485	-0.486667
YCNSSVKKHGPVVFG	5.04439	20	13.3333	0	26.6667	9.40703	-0.126667
YCNSSWPQRPHVVFG	5.04439	13.3333	20	0	33.3333	8.5348	-0.56
YCNSSPPRRRKVVFG	4.9542	26.6667	13.3333	0	26.6667	11.432	-0.913333
YCNSSRKPAHNVVFG	4.9542	20	13.3333	0	33.3333	9.44911	-0.533333
YCNSSAPKKRRVVFG	4.90689	26.6667	13.3333	0	26.6667	10.8884	-0.646667
YCNSSPPHRRQVVFG	4.90689	20	13.3333	0	33.3333	9.5012	-0.8
YCNSSPQKHAKVVFG	4.90689	20	13.3333	0	33.3333	9.40703	-0.493333
YCNSSSHFKNPVVFG	4.90689	13.3333	20	0	40	8.53051	-0.22
YCNSSTRTRRPVVFG	4.90689	20	13.3333	0	40	11.0598	-0.64
YCNSSGSLIRPVVFG	4.85798	7.14286	14.2857	0	35.7143	8.5272	0.678571
YCNSSMPAMRDVVFG	4.85798	6.66667	13.3333	6.66667	26.6667	6.15812	0.193333
YCNSSNRPPMPVVFG	4.85798	6.66667	13.3333	0	33.3333	8.5272	-0.266667
YCNSSARGRPMVVFG	4.80735	13.3333	13.3333	0	26.6667	9.49998	-0.0266667
YCNSSFPQRRPVVFG	4.80735	13.3333	20	0	33.3333	9.49998	-0.4
YCNSSQHNRHPVVFG	4.80735	20	13.3333	0	40	8.54213	-0.84
YCNSSKTPANSVVFG	4.75489	6.66667	13.3333	0	46.6667	8.52295	-0.12
YCNSSPRTIHPVVFG	4.75489	13.3333	13.3333	0	33.3333	8.5348	-0.0133333
YCNSSPTGKKPVVFG	4.75489	13.3333	13.3333	0	33.3333	9.40576	-0.346667
YCNSSRPARKTVVFG	4.75489	20	13.3333	0	33.3333	10.4568	-0.433333
YCNSSGKPRGWVVFG	4.70044	13.3333	20	0	26.6667	9.44787	-0.32
YCNSSKKPNTRVVFG	4.70044	20	13.3333	0	40	10.2559	-0.746667
YCNSSLHGRNPVVFG	4.70044	13.3333	13.3333	0	33.3333	8.5348	-0.166667
YCNSSLPRKNHVVFG	4.70044	20	13.3333	0	33.3333	9.44911	-0.4
YCNSSPGTQSGVVFG	4.70044	0	13.3333	0	46.6667	5.91951	-0.0333333
YCNSSPLRNKQVVFG	4.70044	13.3333	13.3333	0	40	9.44787	-0.42
YCNSSPTRRQTVVFG	4.70044	13.3333	13.3333	0	46.6667	9.49998	-0.573333
YCNSSRVRQPHVVFG	4.70044	20	13.3333	0	33.3333	9.5012	-0.413333
YCNSSTRSSKPVVFG	4.70044	13.3333	13.3333	0	46.6667	9.44787	-0.36
YCNSSRQRPHPVVFG	4.66297	20	13.3333	0	33.3333	9.5012	-0.8
YCNSSKKPSRPVVFG	4.64386	20	13.3333	0	33.3333	10.2559	-0.626667
YCNSSKRRGSPVVFG	4.64386	20	13.3333	0	33.3333	10.4568	-0.586667
YCNSSPNRVPRVVFG	4.64386	13.3333	13.3333	0	33.3333	9.49998	-0.306667
YCNSSPRRQRTVVFG	4.64386	20	13.3333	0	40	11.0598	-0.826667
YCNSSQPRRPVVVFG	4.64386	13.3333	13.3333	0	33.3333	9.49998	-0.306667
YCNSSRMPTRQVVFG	4.64386	13.3333	13.3333	0	40	9.49998	-0.4
YCNSSSRRRLPVVFG	4.61471	20	13.3333	0	33.3333	11.0598	-0.346667
YCNSSRLAAPRVVFG	4.59694	13.3333	13.3333	0	26.6667	9.49998	0.246667
YCNSSPRKRAKVVFG	4.58496	26.6667	13.3333	0	26.6667	10.8884	-0.646667
YCNSSPRSRRSVVFG	4.58496	20	13.3333	0	40	11.0598	-0.653333
YCNSSRRPLQAVVFG	4.58496	13.3333	13.3333	0	33.3333	9.49998	-0.106667
YCNSSRVWSPSVVFG	4.58496	6.66667	20	0	40	8.5272	0.166667
YCNSSTTRGPAVVFG	4.58496	6.66667	13.3333	0	40	8.5272	0.0533333
YCNSSHMSDRPVVFG	4.55459	13.3333	13.3333	6.66667	33.3333	7.35618	-0.32
YCNSSRDKRPPVVFG	4.53775	20	13.3333	6.66667	26.6667	9.44689	-0.846667
YCNSSIPSRYKVVFG	4.52356	13.3333	20	0	33.3333	9.29854	-0.0466667
YCNSSKMTGRPVVFG	4.52356	13.3333	13.3333	0	33.3333	9.44787	-0.153333
YCNSSPKKDPAVVFG	4.52356	13.3333	13.3333	6.66667	26.6667	8.5187	-0.386667
YCNSSPQWQQSVVFG	4.52356	0	20	0	53.3333	5.91951	-0.46
YCNSSPRAYKPVVFG	4.52356	13.3333	20	0	26.6667	9.29854	-0.28
YCNSSPRNRPHVVFG	4.52356	20	13.3333	0	33.3333	9.5012	-0.8
YCNSSPRRRGIVVFG	4.52356	20	13.3333	0	26.6667	11.0598	-0.273333
YCNSSRRRKPAVVFG	4.52356	26.6667	13.3333	0	26.6667	11.432	-0.686667
YCNSSRVRRKPVVFG	4.52356	26.6667	13.3333	0	26.6667	11.432	-0.526667
YCNSSASPNQTVVFG	4.45943	0	13.3333	0	53.3333	5.91951	-0.0933333
YCNSSHAAVPQVVFG	4.45943	6.66667	13.3333	0	33.3333	7.35552	0.426667
YCNSSKPRRPHVVFG	4.45943	26.6667	13.3333	0	26.6667	10.4569	-0.826667
YCNSSLTKWSPVVFG	4.45943	6.66667	20	0	40	8.52295	0.186667
YCNSSNARFNPVVFG	4.45943	6.66667	20	0	40	8.5272	-0.106667
YCNSSPHFKRRVVFG	4.45943	26.6667	20	0	26.6667	10.4569	-0.533333
YCNSSPHLMAPVVFG	4.45943	6.66667	13.3333	0	26.6667	7.35552	0.533333
YCNSSPRPRHPVVFG	4.45943	20	13.3333	0	26.6667	9.5012	-0.673333
YCNSSPRRKTGVVFG	4.45943	20	13.3333	0	33.3333	10.4568	-0.58
YCNSSPRRSPNVVFG	4.45943	13.3333	13.3333	0	40	9.49998	-0.64
YCNSSQTVSPRVVFG	4.45943	6.66667	13.3333	0	46.6667	8.5272	7.40149e-18
YCNSSRKPRWRVVFG	4.45943	26.6667	20	0	26.6667	11.432	-0.866667
YCNSSKLGQPKVVFG	4.42626	13.3333	13.3333	0	33.3333	9.40576	-0.173333
YCNSSDRQRAPVVFG	4.40166	13.3333	13.3333	6.66667	33.3333	8.52713	-0.593333
YCNSSFTYANPVVFG	4.39232	0	26.6667	0	40	5.91651	0.293333
YCNSSGPPSNYVVFG	4.39232	0	20	0	40	5.91651	-0.153333
YCNSSKPGPRLVVFG	4.39232	13.3333	13.3333	0	26.6667	9.44787	-0.0866667
YCNSSPPLHYKVVFG	4.39232	13.3333	20	0	26.6667	8.51026	-0.06
YCNSSPQKHAHVVFG	4.39232	20	13.3333	0	33.3333	8.53786	-0.446667
YCNSSPRHASPVVFG	4.39232	13.3333	13.3333	0	33.3333	8.5348	-0.2
YCNSSPSIPSMVVFG	4.39232	0	13.3333	0	40	5.91951	0.566667
YCNSSRKPVTEVVFG	4.39232	13.3333	13.3333	6.66667	33.3333	8.5229	-0.206667
YCNSSRNSPMPVVFG	4.39232	6.66667	13.3333	0	40	8.5272	-0.213333
YCNSSRRKVPAVVFG	4.39232	20	13.3333	0	26.6667	10.4568	-0.106667
YCNSSSRTLPPVVFG	4.34577	6.66667	13.3333	0	40	8.5272	0.1
YCNSSEAHGPPVVFG	4.32193	6.66667	13.3333	6.66667	26.6667	5.36102	-0.106667
YCNSSGPYNRRVVFG	4.32193	13.3333	20	0	33.3333	9.32485	-0.593333
YCNSSGTGRPRVVFG	4.32193	13.3333	13.3333	0	33.3333	9.49998	-0.346667
YCNSSKEPACPVVFG	4.32193	6.66667	13.3333	6.66667	33.3333	6.1334	0.04
YCNSSKSAGPSVVFG	4.32193	6.66667	13.3333	0	40	8.52295	0.08
YCNSSNAPLPTVVFG	4.32193	0	13.3333	0	40	5.91951	0.34
YCNSSNRPTPRVVFG	4.32193	13.3333	13.3333	0	40	9.49998	-0.633333
YCNSSPEHRHKVVFG	4.32193	26.6667	13.3333	6.66667	26.6667	8.5378	-0.866667
YCNSSPRGRPTVVFG	4.32193	13.3333	13.3333	0	33.3333	9.49998	-0.426667
YCNSSPRNKTRVVFG	4.32193	20	13.3333	0	40	10.4568	-0.786667
YCNSSPRRKKQVVFG	4.32193	26.6667	13.3333	0	33.3333	10.8884	-1
YCNSSPRRQPGVVFG	4.32193	13.3333	13.3333	0	33.3333	9.49998	-0.613333
YCNSSQVKMEPVVFG	4.32193	6.66667	13.3333	6.66667	33.3333	6.2288	0.0333333
YCNSSRHMRPPVVFG	4.32193	20	13.3333	0	26.6667	9.5012	-0.44
YCNSSRPATKPVVFG	4.32193	13.3333	13.3333	0	33.3333	9.44787	-0.24
YCNSSRPRPNKVVFG	4.32193	20	13.3333	0	33.3333	10.4568	-0.846667
YCNSSRRTVPRVVFG	4.32193	20	13.3333	0	33.3333	11.0598	-0.313333
YCNSSSPPRKLVVFG	4.32193	13.3333	13.3333	0	33.3333	9.44787	-0.113333
YCNSSIPSAPGVVFG	4.29768	0	13.3333	0	33.3333	5.91951	0.586667
YCNSSSSRVYPVVFG	4.29768	6.66667	20	0	40	8.50655	0.14
YCNSSPRKRNSVVFG	4.27798	20	13.3333	0	40	10.4568	-0.793333
YCNSSLSRKSPVVFG	4.2711	13.3333	13.3333	0	40	9.44787	-0.06
YCNSSGRMKTPVVFG	4.24793	13.3333	13.3333	0	33.3333	9.44787	-0.153333
YCNSSLPPSTPVVFG	4.24793	0	13.3333	0	40	5.91951	0.293333
YCNSSLPSYAPVVFG	4.24793	0	20	0	33.3333	5.91651	0.48
YCNSSPPHRKRVVFG	4.24793	26.6667	13.3333	0	26.6667	10.4569	-0.826667
YCNSSPRAARPVVFG	4.24793	13.3333	13.3333	0	26.6667	9.49998	-0.113333
YCNSSPRKHQKVVFG	4.24793	26.6667	13.3333	0	33.3333	10.256	-0.913333
YCNSSPRLRGPVVFG	4.24793	13.3333	13.3333	0	26.6667	9.49998	-0.126667
YCNSSPRPRGSVVFG	4.24793	13.3333	13.3333	0	33.3333	9.49998	-0.433333
YCNSSPTNTIRVVFG	4.24793	6.66667	13.3333	0	46.6667	8.5272	0.0266667
YCNSSQKKPPYVVFG	4.24793	13.3333	20	0	33.3333	9.27496	-0.593333
YCNSSQKRSPRVVFG	4.24793	20	13.3333	0	40	10.4568	-0.793333
YCNSSQQGHSPVVFG	4.24793	6.66667	13.3333	0	46.6667	7.35552	-0.406667
YCNSSSLPRAVVVFG	4.24793	6.66667	13.3333	0	33.3333	8.5272	0.653333
YCNSSSPHLLKVVFG	4.24793	13.3333	13.3333	0	33.3333	8.53051	0.333333
YCNSSYPIRHKVVFG	4.24793	20	20	0	26.6667	9.29986	-0.206667
YCNSSKLGTPRVVFG	4.20945	13.3333	13.3333	0	33.3333	9.44787	-0.0266667
YCNSSPPGTRQVVFG	4.20945	6.66667	13.3333	0	40	8.5272	-0.36
YCNSSRPPKYRVVFG	4.20945	20	20	0	26.6667	10.0256	-0.7
YCNSSPRPKKPVVFG	4.18982	20	13.3333	0	26.6667	10.2559	-0.68
YCNSSHRRRPSVVFG	4.17526	26.6667	13.3333	0	33.3333	11.0599	-0.813333
YCNSSEMRLPYVVFG	4.16993	6.66667	20	6.66667	26.6667	6.22636	0.113333
YCNSSKPRNRRVVFG	4.16993	26.6667	13.3333	0	33.3333	11.432	-1.04
YCNSSNRQRPSVVFG	4.16993	13.3333	13.3333	0	46.6667	9.49998	-0.766667
YCNSSNSSPPAVVFG	4.16993	0	13.3333	0	46.6667	5.91951	0.0266667
YCNSSPGTGLAVVFG	4.16993	0	13.3333	0	33.3333	5.91951	0.626667
YCNSSPRRSQAVVFG	4.16993	13.3333	13.3333	0	40	9.49998	-0.413333
YCNSSPTRKGYVVFG	4.16993	13.3333	20	0	33.3333	9.29854	-0.366667
YCNSSPYPRYHVVFG	4.16993	13.3333	26.6667	0	26.6667	8.49522	-0.44
YCNSSPYQHKEVVFG	4.16993	13.3333	20	6.66667	33.3333	7.35239	-0.673333
YCNSSRPHNQSVVFG	4.16993	13.3333	13.3333	0	46.6667	8.5348	-0.68
YCNSSRPRGDVVVFG	4.16993	13.3333	13.3333	6.66667	26.6667	8.52713	-0.226667
YCNSSRPRLHRVVFG	4.16993	26.6667	13.3333	0	26.6667	11.0599	-0.506667
YCNSSRRPTKPVVFG	4.16993	20	13.3333	0	33.3333	10.4568	-0.66
YCNSSSGDKPPVVFG	4.16993	6.66667	13.3333	6.66667	33.3333	6.15754	-0.326667
YCNSSSYGRPPVVFG	4.16993	6.66667	20	0	33.3333	8.50655	-0.22
YCNSSTDAPPTVVFG	4.16993	0	13.3333	6.66667	40	3.74999	0.04
YCNSSTKQSPSVVFG	4.16993	6.66667	13.3333	0	53.3333	8.52295	-0.293333
YCNSSTVPFKAVVFG	4.16993	6.66667	20	0	33.3333	8.52295	0.633333
YCNSSVQPIDRVVFG	4.16993	6.66667	13.3333	6.66667	33.3333	6.15812	0.166667
YCNSSLMVVPLVVFG	4.11548	0	13.3333	0	26.6667	5.91951	1.54667
YCNSSPNRGPKVVFG	4.11151	13.3333	13.3333	0	33.3333	9.44787	-0.573333
YCNSSPAQTKSVVFG	4.10297	6.66667	13.3333	0	46.6667	8.52295	-0.12
YCNSSRRPKEPVVFG	4.09516	20	13.3333	6.66667	26.6667	9.44687	-0.846667
YCNSSAHGAPAVVFG	4.08746	6.66667	13.3333	0	26.6667	7.35552	0.473333
YCNSSFRPQRGVVFG	4.08746	13.3333	20	0	33.3333	9.49998	-0.32
YCNSSGHGKPLVVFG	4.08746	13.3333	13.3333	0	26.6667	8.53051	0.08
YCNSSGRRRVPVVFG	4.08746	20	13.3333	0	26.6667	11.0598	-0.293333
YCNSSICSTWPVVFG	4.08746	0	20	0	46.6667	5.82405	0.66
YCNSSIEWKRPVVFG	4.08746	13.3333	20	6.66667	26.6667	8.5229	-0.2
YCNSSKKYGPRVVFG	4.08746	20	20	0	26.6667	9.94868	-0.58
YCNSSMPSRRRVVFG	4.08746	20	13.3333	0	33.3333	11.0598	-0.473333
YCNSSNPRSRPVVFG	4.08746	13.3333	13.3333	0	40	9.49998	-0.64
YCNSSPHRMPQVVFG	4.08746	13.3333	13.3333	0	33.3333	8.5348	-0.373333
YCNSSPQALRPVVFG	4.08746	6.66667	13.3333	0	33.3333	8.5272	0.0866667
YCNSSPQRSAHVVFG	4.08746	13.3333	13.3333	0	40	8.5348	-0.326667
YCNSSPWPSQKVVFG	4.08746	6.66667	20	0	40	8.52295	-0.36
YCNSSQPKIKGVVFG	4.08746	13.3333	13.3333	0	33.3333	9.40576	-0.126667
YCNSSQRRRAPVVFG	4.08746	20	13.3333	0	33.3333	11.0598	-0.66
YCNSSRNMAPPVVFG	4.08746	6.66667	13.3333	0	33.3333	8.5272	-0.04
YCNSSRPRKPQVVFG	4.08746	20	13.3333	0	33.3333	10.4568	-0.846667
YCNSSTPHAPNVVFG	4.08746	6.66667	13.3333	0	40	7.35552	-0.126667
YCNSSYPASKTVVFG	4.08746	6.66667	20	0	40	8.50262	0.0266667
YCNSSYPSNMKVVFG	4.08746	6.66667	20	0	40	8.50262	-0.153333
YCNSSQSGALPVVFG	4.05889	0	13.3333	0	40	5.91951	0.413333
YCNSSPGTRKRVVFG	4.04439	20	13.3333	0	33.3333	10.4568	-0.58
YCNSSPLKFTKVVFG	4.04439	13.3333	20	0	33.3333	9.40576	0.226667
YCNSSSHQLLPVVFG	4.04439	6.66667	13.3333	0	40	7.35552	0.36
YCNSSNPNIRGVVFG	4.02554	6.66667	13.3333	0	40	8.5272	-0.14
YCNSSAFKPPSVVFG	4	6.66667	20	0	33.3333	8.52295	0.24
YCNSSAKYNTPVVFG	4	6.66667	20	0	40	8.50262	-0.153333
YCNSSARTYPTVVFG	4	6.66667	20	0	40	8.50655	-0.00666667
YCNSSHKWAPRVVFG	4	20	20	0	26.6667	9.44911	-0.36
YCNSSIAPTARVVFG	4	6.66667	13.3333	0	33.3333	8.5272	0.546667
YCNSSKGLLTPVVFG	4	6.66667	13.3333	0	33.3333	8.52295	0.526667
YCNSSKPTKRYVVFG	4	20	20	0	33.3333	9.94868	-0.6
YCNSSPLALHWVVFG	4	6.66667	20	0	26.6667	7.35552	0.706667
YCNSSPPNLTVVVFG	4	0	13.3333	0	40	5.91951	0.5
YCNSSPRVANPVVFG	4	6.66667	13.3333	0	33.3333	8.5272	0.113333
YCNSSPRVKAKVVFG	4	20	13.3333	0	26.6667	10.2559	-0.0666667
YCNSSPSYKARVVFG	4	13.3333	20	0	33.3333	9.29854	-0.226667
YCNSSPTNVRNVVFG	4	6.66667	13.3333	0	46.6667	8.5272	-0.18
YCNSSRGLQPRVVFG	4	13.3333	13.3333	0	33.3333	9.49998	-0.253333
YCNSSRKPAGPVVFG	4	13.3333	13.3333	0	26.6667	9.44787	-0.22
YCNSSRKQRKPVVFG	4	26.6667	13.3333	0	33.3333	10.8884	-1
YCNSSRQSIPSVVFG	4	6.66667	13.3333	0	46.6667	8.5272	0.0133333
YCNSSRRPGKRVVFG	4	26.6667	13.3333	0	26.6667	11.432	-0.833333
YCNSSSPPQSSVVFG	4	0	13.3333	0	53.3333	5.91951	-0.146667
YCNSSSQPAHSVVFG	4	6.66667	13.3333	0	46.6667	7.35552	-0.08
YCNSSVGPNLQVVFG	4	0	13.3333	0	40	5.91951	0.393333
YCNSSVKPRRSVVFG	4	20	13.3333	0	33.3333	10.4568	-0.28
YCNSSVPSPKSVVFG	4	6.66667	13.3333	0	40	8.52295	0.16
YCNSSWSPVAPVVFG	4	0	20	0	33.3333	5.91951	0.533333
Supplementary Table S7. Complete list of enriched CDR3-VL clonotypes identified across PS-ASO selection strategies. Complete list of the 207 shared enriched CDR3-VL clonotypes identified using the predefined E_shared threshold (E_shared ≥ 4). For each clonotype, the table reports the CDR3-VL amino acid sequence, enrichment values across independent selection strategies, shared enrichment score, a…
